# Supplementary material for: Pharmacological Validation of Long-Term Treatment with Antiretroviral Drugs in a Model of SIV-Infected Non-Human Primates
Source: Pharmaceutics. 2022 Oct 25;14(11):2282. doi: 10.3390/pharmaceutics14112282 (PMC9696548; doi:10.3390/pharmaceutics14112282)
Supplement: Supplementary file 1 [file pharmaceutics-14-02282-s001.zip]

Archive with 1 entries (1 files):
- pharmaceutics-1959858-supplementary.pdf
